# Supplementary material for: The 2019–2020 volcanic eruption of Late’iki (Metis Shoal), Tonga
Source: Sci Rep. 2022 May 6;12:7468. doi: 10.1038/s41598-022-11133-8 (PMC9076857; doi:10.1038/s41598-022-11133-8)
Supplement: Supplementary file 2 — Supplementary Information 2. [file 41598_2022_11133_MOESM2_ESM.xlsx]

## Sheet: Caption
	Supplementary File Electron Microprobe analyses of the 2019 Late’iki lava. The data are organised into separated tabbed sheets for: 1) glass; 2) plagioclase; 3) orthopyroxene; and 4) clinopyroxene analyses. All electron microprobe data was uploaded into Minpet 2.02, a PC-based computer program for mineral and whole rock chemistry data. Below is a summary of recalculation procedures for the minera…

## Sheet: Glass
Sample	No.	Analysis Location	SiO2	TiO2	Al2O3	FeO	MnO	MgO	CaO	Na2O	K2O	P2O5	Cl	Total
GS49_1	1	2	74.982	0.584	11.606	3.892	0.072	0.78	3.272	2.967	1.685	0.121	0.08	100.023
GS49_1	2	3	74.597	0.487	12.193	3.577	0.049	0.815	3.672	3.028	1.541	0.023	0.114	100.07
GS49_1	3	4	75.677	0.541	11.898	3.592	0.056	0.771	3.308	3.095	1.655	0.106	0.1	100.776
GS49_1	4	5	74.482	0.481	12.138	3.679	0.08	0.801	3.669	2.973	1.573	0.081	0.108	100.041
GS49_1	5	6	75.014	0.535	11.986	3.599	0.062	0.863	3.375	2.979	1.611	0.07	0.084	100.159
GS49_1	6	7	75.636	0.47	12.033	3.471	0.073	0.828	3.431	3.086	1.613	0.058	0.095	100.773
GS49_1	7	8	75.053	0.528	11.968	3.495	0.051	0.854	3.413	3.03	1.646	0.001	0.102	100.118
GS49_1	8	9	75.291	0.453	12.036	3.599	0.032	0.799	3.377	2.889	1.603	0.104	0.098	100.259
GS49_1	9	10	76.011	0.469	11.734	3.472	0.055	0.797	3.158	2.917	1.684	0.078	0.091	100.445
GS49_1	10	11	75.425	0.572	11.808	3.542	0.065	0.813	3.348	3.063	1.585	0.06	0.104	100.362
GS49_1	11	12	74.877	0.519	11.929	3.712	0.069	0.819	3.334	2.978	1.619	0.087	0.119	100.035
GS49_1	12	13	74.685	0.5	11.818	3.624	0.039	0.868	3.479	2.962	1.614	0.025	0.126	99.712
GS49_1	13	14	73.912	0.488	12.23	3.642	0.022	0.892	3.696	2.998	1.554	0.043	0.112	99.564
GS49_1	14	15	74.956	0.516	11.987	3.694	0.049	0.908	3.493	2.877	1.614	0.101	0.107	100.278
	Average (n = 14)		75.0427	0.510214	11.9546	3.61357	0.0552857	0.829143	3.43036	2.98871	1.61407	0.0684286	0.102857	100.187
GS49_2	15	1	75.652	0.57	11.665	3.493	0.062	0.866	3.378	3.206	1.638	0.073	0.139	100.711
GS49_2	16	2	74.836	0.562	11.922	3.665	0.05	0.86	3.431	2.952	1.661	0.062	0.087	100.068
GS49_2	17	3	73.498	0.487	12.045	3.749	0.027	0.921	3.391	2.96	1.597	0.066	0.092	98.812
GS49_2	18	4	72.059	0.459	14.586	3.235	0.049	0.75	4.854	3.202	1.376	0.047	0.088	100.685
GS49_2	19	5	74.155	0.574	12.271	3.849	0.069	0.798	3.738	3.133	1.582	0.038	0.115	100.296
GS49_2	20	6	74.615	0.517	12.372	3.634	0.064	0.8	3.695	3.066	1.562	0.071	0.097	100.471
GS49_2	21	7	66.588	0.308	19.105	2.41	0.02	0.475	7.637	3.318	0.981	0.01	0.052	100.892
GS49_2	22	8	75.617	0.522	11.978	3.662	0.028	0.801	3.775	2.983	1.435	0.053	0.095	100.928
GS49_2	23	9	76.111	0.517	11.93	3.67	0.056	0.816	3.307	3.075	1.677	0.039	0.088	101.266
GS49_2	24	10	75.404	0.488	11.94	3.633	0.029	0.874	3.269	3.294	1.626	0.025	0.111	100.668
GS49_2	25	11	74.085	0.453	13.094	3.426	0.051	0.769	4.226	3.047	1.52	0.021	0.096	100.766
GS49_2	26	12	75.493	0.503	12.095	3.788	0.048	0.944	3.521	3.1	1.608	0.1	0.111	101.286
GS49_2	27	13	70.301	0.378	15.927	2.951	0.093	0.644	5.844	3.018	1.245	0.023	0.076	100.483
GS49_2	28	14	74.916	0.432	11.937	3.692	0.033	0.876	3.578	3.046	1.652	0.041	0.104	100.284
GS49_2	29	15	74.708	0.538	11.881	3.772	0.086	0.854	3.555	3.015	1.606	0.036	0.096	100.125
	Average (n = 15)		73.8692	0.4872	12.9832	3.5086	0.051	0.8032	4.07993	3.09433	1.51773	0.047	0.0964667	100.516

## Sheet: Plagioclase
Sample	Analysis	Location	Mineral	circle	other	SiO2	TiO2	Al2O3	FeO	MnO	MgO	CaO	Na2O	K2O	Total	Si	Al	Ti	Fe2	Mn	Mg	Ba	Ca	Na	K	Cations	X	Z	Ab	An	Or
GS49A	1	core	fsp	1	glomerocryst	47.813	0.004	31.613	0.725	0	0.062	17.115	2.159	n.d.	99.49	8.861	6.9	0.001	0.112	0	0.017	0	3.399	0.776	0	20.066	15.762	4.304	18.6	81.4	0
GS49A	2	rim	fsp	1	glomerocryst	49.652	0	30.916	0.773	0.007	0.085	15.98	2.765	n.d.	100.18	9.102	6.675	0	0.119	0.001	0.023	0	3.139	0.983	0	20.042	15.777	4.265	23.8	76.2	0
GS49A	3	core	fsp	2	glomerocryst	47.558	0.018	32.023	0.758	0.014	0.085	17.741	1.924	n.d.	100.12	8.776	6.959	0.002	0.117	0.002	0.023	0	3.508	0.688	0	20.075	15.737	4.338	16.4	83.6	0
GS49A	4	rim	fsp	2	glomerocryst	47.737	0.01	32.167	0.899	0.01	0.08	17.535	2.136	n.d.	100.57	8.774	6.963	0.001	0.138	0.002	0.022	0	3.453	0.761	0	20.114	15.738	4.376	18.1	81.9	0
GS49A	5	core	fsp	3	phenocryst	48.29	0.016	30.603	0.79	0	0.096	16.474	2.634	n.d.	98.9	8.999	6.716	0.002	0.123	0	0.027	0	3.289	0.952	0	20.108	15.717	4.391	22.4	77.6	0
GS49A	6	rim	fsp	3	phenocryst	47.734	0.04	31.856	0.787	0.038	0.073	17.237	2.052	n.d.	99.82	8.824	6.935	0.006	0.122	0.006	0.02	0	3.414	0.735	0	20.062	15.765	4.297	17.7	82.3	0
GS49A	7	core	fsp	4	phenocryst	47.48	0.016	32.117	0.67	0.006	0.055	17.366	1.947	n.d.	99.66	8.787	7	0.002	0.104	0.001	0.015	0	3.443	0.699	0	20.051	15.789	4.262	16.9	83.1	0
GS49A	8	rim	fsp	4	phenocryst	48.419	0.028	31.028	0.79	0.006	0.101	16.525	2.477	n.d.	99.37	8.973	6.772	0.004	0.122	0.001	0.028	0	3.281	0.89	0	20.071	15.749	4.322	21.3	78.7	0
GS49A	9	rim	fsp	5	phenocryst	49.231	0	31.853	0.865	0.001	0.093	16.527	2.578	n.d.	101.15	8.958	6.826	0	0.132	0	0.025	0	3.222	0.91	0	20.073	15.784	4.289	22	78	0
GS49A	10	core	fsp	5	phenocryst	47	0	32.13	0.727	0	0.063	17.595	1.796	n.d.	99.31	8.739	7.035	0	0.113	0	0.017	0	3.505	0.647	0	20.056	15.774	4.282	15.6	84.4	0
GS49A	11	core	fsp	6	phenocryst	46.857	0	32.015	0.811	0.007	0.046	17.889	1.937	n.d.	99.56	8.711	7.009	0	0.126	0.001	0.013	0	3.563	0.698	0	20.121	15.72	4.401	16.4	83.6	0
GS49A	12	rim	fsp	6	phenocryst	48.849	0.043	30.522	0.789	0.02	0.091	16.353	2.682	n.d.	99.35	9.053	6.662	0.006	0.122	0.003	0.025	0	3.247	0.964	0	20.082	15.721	4.361	22.9	77.1	0
GS49A	13	core	fsp	7	phenocryst	47.073	0	32.219	0.784	0.017	0.06	17.719	1.771	n.d.	99.64	8.728	7.036	0	0.122	0.003	0.017	0	3.52	0.637	0	20.063	15.764	4.299	15.3	84.7	0
GS49A	14	rim	fsp	7	phenocryst	47.342	0	31.748	0.841	0.009	0.086	17.198	1.904	n.d.	99.13	8.811	6.959	0	0.131	0.001	0.024	0	3.429	0.687	0	20.042	15.77	4.272	16.7	83.3	0
GS49A	15	core	fsp	8	glomerocryst	48.272	0.019	31.898	0.826	0.011	0.085	17.076	2.212	n.d.	100.4	8.865	6.899	0.003	0.127	0.002	0.023	0	3.36	0.788	0	20.067	15.767	4.3	19	81	0
GS49A	16	rim	fsp	8	glomerocryst	48.402	0.032	32.06	0.882	0	0.055	16.938	2.164	n.d.	100.53	8.871	6.919	0.004	0.135	0	0.015	0	3.326	0.769	0	20.039	15.794	4.245	18.8	81.2	0
GS49A	17	core	fsp	9	glomerocryst	47.318	0	32.244	0.848	0.006	0.085	18.188	1.655	n.d.	100.34	8.723	7	0	0.131	0.001	0.023	0	3.592	0.592	0	20.062	15.723	4.339	14.1	85.9	0
GS49A	18	rim	fsp	9	glomerocryst	48.512	0.007	31.902	0.863	0	0.089	17.012	2.212	n.d.	100.6	8.887	6.883	0.001	0.132	0	0.024	0	3.339	0.786	0	20.052	15.771	4.281	19.1	80.9	0
GS49A	19	core	fsp	10	glomerocryst	47.26	0	31.855	0.826	0.01	0.092	17.287	1.884	n.d.	99.21	8.791	6.978	0	0.128	0.002	0.026	0	3.445	0.68	0	20.05	15.769	4.281	16.5	83.5	0
GS49A	20	rim	fsp	10	glomerocryst	48.271	0.01	32.508	0.81	0	0.06	17.424	2.069	n.d.	101.15	8.803	6.981	0.001	0.124	0	0.016	0	3.404	0.732	0	20.061	15.785	4.276	17.7	82.3	0
GS49A	21	core	fsp	11	glomerocryst	46.416	0	32.449	0.691	0.014	0.087	18.09	1.506	n.d.	99.25	8.647	7.119	0	0.108	0.002	0.024	0	3.611	0.544	0	20.055	15.766	4.289	13.1	86.9	0
GS49A	22	rim	fsp	11	glomerocryst	47.055	0.007	31.792	0.781	0	0.083	17.303	1.942	n.d.	98.96	8.778	6.984	0.001	0.122	0	0.023	0	3.458	0.702	0	20.068	15.763	4.305	16.9	83.1	0
GS49A	23	core	fsp	12	phenocryst	48.049	0.02	30.888	0.72	0.005	0.097	16.537	2.445	n.d.	98.76	8.961	6.784	0.003	0.112	0.001	0.027	0	3.304	0.884	0	20.076	15.748	4.328	21.1	78.9	0
GS49A	24	rim	fsp	12	phenocryst	47.521	0.016	31.625	0.805	0.008	0.061	17.341	1.879	n.d.	99.26	8.833	6.923	0.002	0.125	0.001	0.017	0	3.453	0.677	0	20.031	15.758	4.273	16.4	83.6	0
GS49A	25	core	fsp	13	phenocryst	47.397	0	31.236	0.77	0.009	0.087	17.479	1.998	n.d.	98.98	8.845	6.865	0	0.12	0.001	0.024	0	3.495	0.723	0	20.073	15.71	4.363	17.1	82.9	0
GS49A	26	rim	fsp	13	phenocryst	46.823	0.013	31.807	0.842	0.011	0.089	17.461	1.92	n.d.	98.97	8.746	6.996	0.002	0.132	0.002	0.025	0	3.494	0.695	0	20.092	15.744	4.348	16.6	83.4	0
GS49A	27	core	fsp	14	glomerocryst	48.195	0.002	31.688	0.892	0	0.082	16.799	2.14	n.d.	99.8	8.896	6.888	0	0.138	0	0.023	0	3.322	0.766	0	20.033	15.784	4.249	18.7	81.3	0
GS49A	28	rim	fsp	14	glomerocryst	48.574	0	31.871	0.832	0.008	0.064	16.934	2.192	n.d.	100.48	8.904	6.88	0	0.128	0.001	0.017	0	3.326	0.779	0	20.035	15.784	4.251	19	81	0
GS49A	29	core	fsp	15	glomerocryst	49.11	0.002	30.584	0.78	0.01	0.062	16.535	2.622	n.d.	99.71	9.067	6.65	0	0.12	0.002	0.017	0	3.271	0.939	0	20.066	15.717	4.349	22.3	77.7	0
GS49A	30	rim	fsp	15	glomerocryst	49.301	0.01	30.247	0.819	0.031	0.108	16.109	2.805	n.d.	99.43	9.122	6.591	0.001	0.127	0.005	0.03	0	3.193	1.006	0	20.075	15.714	4.361	24	76	0
GS49B	31	core	fsp	5	glomerocryst	47.895	0	31.713	0.722	0	0.04	17.42	2.082	n.d.	99.87	8.848	6.9	0	0.112	0	0.011	0	3.448	0.746	0	20.065	15.748	4.317	17.8	82.2	0
GS49B	32	rim	fsp	5	glomerocryst	47.944	0.029	31.858	0.962	0.015	0.11	16.862	2.026	n.d.	99.81	8.854	6.929	0.004	0.149	0.002	0.03	0	3.336	0.725	0	20.029	15.787	4.242	17.9	82.1	0
GS49B	33	core	fsp	6	glomerocryst	47.731	0	31.672	0.805	0.011	0.096	17.122	2.073	n.d.	99.51	8.847	6.913	0	0.125	0.002	0.027	0	3.4	0.745	0	20.059	15.76	4.299	18	82	0
GS49B	34	rim	fsp	6	glomerocryst	46.58	0	31.198	0.84	0	0.068	17.581	1.847	n.d.	98.11	8.781	6.926	0	0.132	0	0.019	0	3.551	0.675	0	20.084	15.707	4.377	16	84	0
GS49B	35	core	fsp	7	glomerocryst	48.141	0.01	30.729	0.825	0.021	0.09	16.514	2.396	n.d.	98.73	8.983	6.753	0.001	0.129	0.003	0.025	0	3.302	0.867	0	20.063	15.737	4.326	20.8	79.2	0
GS49B	36	rim	fsp	1	phenocryst	47.964	0	30.937	0.782	0.015	0.087	16.687	2.258	n.d.	98.73	8.95	6.798	0	0.122	0.002	0.024	0	3.336	0.817	0	20.049	15.748	4.301	19.7	80.3	0
GS49B	37	core	fsp	2	phenocryst	47.325	0.017	31.763	0.711	0.001	0.061	18.05	1.74	n.d.	99.67	8.776	6.937	0.002	0.11	0	0.017	0	3.586	0.626	0	20.054	15.715	4.339	14.9	85.1	0
GS49B	38	rim	fsp	2	glomerocryst	50.255	0.011	31.459	0.89	0.012	0.076	16.821	2.255	n.d.	101.78	9.074	6.689	0.001	0.134	0.002	0.02	0	3.254	0.789	0	19.963	15.764	4.199	19.5	80.5	0
GS49B	39	core	fsp	3	glomerocryst	47.514	0.01	31.756	0.737	0	0.069	17.172	2.008	n.d.	99.27	8.826	6.947	0.001	0.114	0	0.019	0	3.418	0.723	0	20.048	15.774	4.274	17.5	82.5	0
GS49B	40	core	fsp	4	glomerocryst	47.48	0.013	31.748	0.768	0.025	0.068	17.587	1.977	n.d.	99.67	8.801	6.93	0.002	0.119	0.004	0.019	0	3.493	0.711	0	20.079	15.733	4.346	16.9	83.1	0
GS49B	41	rim	fsp	4	glomerocryst	49.264	0.018	31.625	0.817	0.025	0.099	16.514	2.407	n.d.	100.77	8.99	6.796	0.002	0.125	0.004	0.027	0	3.229	0.852	0	20.025	15.788	4.237	20.9	79.1	0
GS49B	42	core	fsp	8	phenocryst	46.577	0.009	31.903	0.703	0	0.069	17.519	1.522	n.d.	98.3	8.741	7.051	0.001	0.11	0	0.019	0	3.523	0.554	0	19.999	15.793	4.206	13.6	86.4	0
GS49B	43	core	fsp	9	phenocryst	48.439	0.034	31.585	0.768	0.016	0.073	17.024	1.98	n.d.	99.92	8.924	6.852	0.005	0.118	0.002	0.02	0	3.36	0.707	0	19.988	15.781	4.207	17.4	82.6	0
GS49B	44	rim	fsp	9	phenocryst	48.173	0.019	30.962	0.765	0	0.114	16.556	2.191	n.d.	98.78	8.973	6.792	0.003	0.119	0	0.032	0	3.304	0.791	0	20.014	15.768	4.246	19.3	80.7	0
GS49B	45	core	fsp	10	glomerocryst	48.006	0	32.279	0.766	0.006	0.102	17.243	1.762	n.d.	100.16	8.825	6.988	0	0.118	0.001	0.028	0	3.396	0.628	0	19.984	15.813	4.171	15.6	84.4	0
GS49B	46	rim	fsp	10	glomerocryst	47.625	0.001	32.521	0.821	0	0.08	17.439	1.75	n.d.	100.24	8.761	7.046	0	0.126	0	0.022	0	3.437	0.624	0	20.016	15.807	4.209	15.4	84.6	0
GS49B	47	core	fsp	11	glomerocryst	48.132	0.003	31.907	0.815	0.004	0.077	16.973	1.92	n.d.	99.83	8.876	6.929	0	0.126	0.001	0.021	0	3.353	0.687	0	19.993	15.805	4.188	17	83	0
GS49B	48	rim	fsp	11	glomerocryst	47.089	0.017	31.555	0.829	0.011	0.077	17.092	1.766	n.d.	98.44	8.82	6.961	0.002	0.13	0.002	0.022	0	3.43	0.641	0	20.008	15.783	4.225	15.7	84.3	0
GS49B	49	core	fsp	12	glomerocryst	47.768	0	32.289	0.746	0.011	0.062	17.553	1.92	n.d.	100.35	8.784	6.992	0	0.115	0.002	0.017	0	3.458	0.685	0	20.053	15.776	4.277	16.5	83.5	0
GS49B	50	rim	fsp	12	glomerocryst	47.539	0.035	31.778	0.791	0.017	0.051	17.167	1.792	n.d.	99.17	8.834	6.954	0.005	0.123	0.003	0.014	0	3.418	0.646	0	19.997	15.793	4.204	15.9	84.1	0
GS49B	51	core	fsp	13	glomerocryst	47.341	0.007	32.298	0.743	0.009	0.105	17.683	1.737	n.d.	99.92	8.746	7.027	0.001	0.115	0.001	0.029	0	3.5	0.622	0	20.041	15.774	4.267	15.1	84.9	0
GS49B	52	rim	fsp	13	glomerocryst	47.59	0.017	32.012	0.79	0.006	0.092	17.358	1.816	n.d.	99.68	8.804	6.974	0.002	0.122	0.001	0.025	0	3.441	0.651	0	20.02	15.78	4.24	15.9	84.1	0
GS49B	53	core	fsp	14	glomerocryst	48.402	0.005	31.949	0.742	0.007	0.09	16.985	2.041	n.d.	100.22	8.889	6.91	0.001	0.114	0.001	0.025	0	3.342	0.727	0	20.009	15.8	4.209	17.9	82.1	0
GS49B	54	rim	fsp	14	glomerocryst	49.547	0.019	30.787	0.824	0.011	0.091	16.096	2.43	n.d.	99.8	9.112	6.668	0.003	0.127	0.002	0.025	0	3.172	0.867	0	19.976	15.783	4.193	21.5	78.5	0
GS49B	55	core	fsp	15	glomerocryst	46.752	0	33.088	0.834	0.016	0.076	18.082	1.302	n.d.	100.15	8.624	7.188	0	0.129	0.002	0.021	0	3.574	0.466	0	20.004	15.812	4.192	11.5	88.5	0
GS49B	56	rim	fsp	15	glomerocryst	47.688	0.015	31.23	0.848	0	0.065	17.085	1.99	n.d.	98.92	8.89	6.856	0.002	0.132	0	0.018	0	3.412	0.719	0	20.029	15.748	4.281	17.4	82.6	0
GS49B	57	core	fsp	16	glomerocryst	47.363	0.002	32.929	0.79	0.015	0.048	17.733	1.656	n.d.	100.54	8.695	7.119	0	0.121	0.002	0.013	0	3.488	0.589	0	20.027	15.814	4.213	14.4	85.6	0
GS49B	58	rim	fsp	16	glomerocryst	47.862	0.033	32.085	0.894	0.001	0.076	17.128	1.818	n.d.	99.9	8.828	6.97	0.005	0.138	0	0.021	0	3.385	0.65	0	19.997	15.803	4.194	16.1	83.9	0
GS49B	59	core	fsp	17	glomerocryst	47.968	0.007	32.117	0.763	0.007	0.087	17.07	1.875	n.d.	99.89	8.841	6.971	0.001	0.118	0.001	0.024	0	3.371	0.67	0	19.997	15.813	4.184	16.6	83.4	0
GS49B	60	rim	fsp	17	glomerocryst	48.566	0	31.905	0.799	0	0.077	16.832	2.099	n.d.	100.28	8.911	6.894	0	0.123	0	0.021	0	3.309	0.747	0	20.005	15.805	4.2	18.4	81.6	0
NM11108	61	average	fsp	*	*	48.57	*	32.28	0.77	*	0.08	16.83	1.76	0.05	*	8.894	6.961	0	0.118	0	0.022	0	3.302	0.625	0.012	19.934	15.855	4.079	15.9	83.8	0.3

## Sheet: Orthopyroxene
Sample	Analysis	Location	Mineral	circle	other	SiO2	TiO2	Al2O3	Cr2O3	FeO	MnO	NiO	MgO	CaO	Na2O	K2O	Total	TSi	TAl	TFe3	M1Al	M1Ti	M1Fe3	M1Fe2	M1Cr	M1Mg	M1Ni	M2Mg	M2Fe2	M2Mn	M2Ca	M2Na	M2K	Sum_cat	Fe_oct	Fe2	Mg_sum	Fe_Mn	Ca	Mg	Fe2_Mn	JD1	AE1	CFTS1	CTTS1	CATS1	WO1	EN1	FS1
GS49_1	1	core	opx	5	phenocry	52.58	0.14	0.91	0.03	20.57	0.49	0	22.43	1.56	0	n.d.	98.71	1.975	0.025	0	0.015	0.004	0.001	0	0.001	0.979	0	0.277	0.645	0.016	0.063	0	0	4	0.33	0.65	1.26	0.66	3.172	63.463	33.364	0	0	0.119	0.201	0.761	2.116	63.967	32.835
GS49_1	2	rim	opx	5	phenocry	52.84	0.19	0.94	0.03	19.86	0.46	0	23.13	1.71	0.02	n.d.	99.18	1.967	0.033	0	0.008	0.005	0.015	0	0.001	0.971	0	0.313	0.603	0.015	0.068	0.001	0	4	0.31	0.6	1.28	0.62	3.463	65.172	31.366	0.074	0	0.813	0.272	0.335	2.067	65.607	30.834
GS49_1	3	rim	opx	6	phenocry	53.28	0.21	0.91	0.05	19.18	0.44	0	22.79	1.67	0.01	n.d.	98.54	1.997	0.003	0	0.037	0.006	0	0	0.001	0.956	0	0.317	0.601	0.014	0.067	0.001	0	4	0.31	0.6	1.27	0.62	3.429	65.114	31.456	0.037	0	0.076	0.179	0	3.198	65.558	30.952
GS49_1	4	core	opx	7	phenocry	57.03	0.04	0.87	0.48	8.28	0.23	0	31.72	1.82	0.02	n.d.	100.49	1.986	0.014	0	0.022	0.001	0	0	0.013	0.964	0	0.683	0.241	0.007	0.068	0.001	0	4	0.12	0.24	1.65	0.25	3.46	83.907	12.633	0.069	0	0.674	0.054	0.657	2.084	84.14	12.321
GS49_1	5	rim	opx	7	phenocry	53.77	0.16	0.94	0.06	19.67	0.44	0	22.32	1.69	0.01	n.d.	99.06	2.011	0	0	0.041	0.005	0	0	0.002	0.952	0	0.292	0.615	0.014	0.068	0.001	0	4	0.32	0.62	1.24	0.63	3.488	64.103	32.409	0.038	0	0.092	0	0	3.42	64.542	31.908
GS49_1	6	core	opx	9	glomeroc	53.26	0.1	0.81	0.02	20.57	0.47	0	22.52	1.59	0.01	n.d.	99.35	1.987	0.013	0	0.023	0.003	0	0	0.001	0.974	0	0.279	0.642	0.015	0.064	0.001	0	4	0.33	0.64	1.25	0.66	3.222	63.492	33.287	0.037	0	0.03	0.143	0.505	2.567	63.95	32.768
GS49_1	7	rim	opx	9	glomeroc	53.81	0.19	0.72	0.01	19.98	0.47	0	22.99	1.65	0.01	n.d.	99.83	1.993	0.007	0	0.025	0.005	0	0	0	0.97	0	0.3	0.619	0.015	0.065	0.001	0	4	0.31	0.62	1.27	0.63	3.326	64.486	32.188	0.037	0	0.015	0.271	0.067	2.998	64.948	31.665
GS49_1	8	core	opx	10	phenocry	52.87	0.18	0.81	0.01	19.96	0.48	0	22.39	1.48	0	n.d.	98.18	1.995	0.005	0	0.031	0.005	0	0	0	0.964	0	0.295	0.63	0.015	0.06	0	0	4	0.32	0.63	1.26	0.65	3.046	64.111	32.843	0	0	0.015	0.262	0.019	2.773	64.616	32.314
GS49_1	9	rim	opx	10	phenocry	53.54	0.17	0.93	0.03	19.31	0.45	0	22.86	1.72	0.04	n.d.	99.05	1.996	0.004	0	0.036	0.005	0	0	0.001	0.958	0	0.312	0.602	0.014	0.069	0.003	0	4	0.31	0.6	1.27	0.62	3.513	64.972	31.515	0.149	0	0.045	0.227	0	3.262	65.35	30.967
GS49_1	10	core	opx	11	glomeroc	53.77	0.16	0.74	0.01	20.25	0.5	0	22.36	1.56	0	n.d.	99.35	2.008	0	0	0.033	0.004	0	0	0	0.963	0	0.282	0.632	0.016	0.062	0	0	4	0.32	0.63	1.25	0.65	3.192	63.658	33.15	0	0	0.015	0	0	3.203	64.177	32.605
GS49_1	11	rim	opx	11	glomeroc	53.29	0.16	0.88	0.03	19.4	0.43	0	22.83	1.63	0	n.d.	98.65	1.995	0.005	0	0.034	0.005	0	0	0.001	0.961	0	0.314	0.607	0.014	0.065	0	0	4	0.31	0.61	1.28	0.62	3.335	64.989	31.676	0	0	0.046	0.231	0.018	3.063	65.444	31.197
GS49_1	12	core	opx	13	phenocry	53.44	0.11	0.73	0.01	20.75	0.51	0	22.1	1.69	0.02	n.d.	99.36	1.998	0.002	0	0.03	0.003	0	0	0	0.966	0	0.266	0.649	0.016	0.068	0.001	0	4	0.33	0.65	1.23	0.67	3.446	62.704	33.849	0.074	0	0.015	0.087	0	3.37	63.177	33.276
GS49_1	13	rim	opx	13	phenocry	53	0.2	0.87	0.02	20.42	0.43	0	22.3	1.74	0.01	n.d.	98.99	1.986	0.014	0	0.024	0.006	0	0	0.001	0.97	0	0.276	0.64	0.014	0.07	0.001	0	4	0.32	0.64	1.25	0.65	3.548	63.262	33.19	0.037	0	0.03	0.288	0.44	2.813	63.68	32.712
GS49_1	14	core	opx	14	phenocry	52.87	0.16	0.96	0.06	20.85	0.5	0	21.99	1.66	0.04	n.d.	99.09	1.983	0.017	0	0.025	0.005	0	0	0.002	0.969	0	0.261	0.654	0.016	0.067	0.003	0	4	0.33	0.65	1.23	0.67	3.393	62.536	34.071	0.149	0	0.091	0.231	0.659	2.435	62.952	33.484
GS49_1	15	rim	opx	14	phenocry	52.57	0.18	0.97	0.03	20.36	0.46	0	22.28	1.57	0	n.d.	98.42	1.98	0.02	0	0.023	0.005	0	0	0.001	0.971	0	0.281	0.641	0.015	0.063	0	0	4	0.33	0.64	1.25	0.66	3.216	63.491	33.293	0	0	0.046	0.261	0.745	2.188	63.968	32.793
GS49_1	16	core	opx	16	phenocry	53.01	0.14	0.85	0.02	20.59	0.49	0	22.22	1.57	0.01	n.d.	98.9	1.989	0.011	0	0.027	0.004	0	0	0.001	0.969	0	0.274	0.646	0.016	0.063	0.001	0	4	0.33	0.65	1.24	0.66	3.208	63.166	33.627	0.037	0	0.03	0.202	0.348	2.651	63.646	33.085
GS49_1	17	rim	opx	16	phenocry	56.11	0.08	0.78	0.31	9.36	0.26	0	30.61	2.26	0.03	n.d.	99.8	1.978	0.022	0	0.01	0.002	0.002	0	0.009	0.978	0	0.631	0.274	0.008	0.085	0.002	0	4	0.14	0.27	1.61	0.28	4.32	81.403	14.277	0.104	0	0.518	0.108	0.4	3.307	81.639	13.925
GS49_1	18	rim	opx	16	phenocry	52.99	0.16	0.88	0.03	19.92	0.48	0	22.63	1.58	0.02	n.d.	98.69	1.986	0.014	0	0.025	0.005	0	0	0.001	0.969	0	0.295	0.624	0.015	0.063	0.001	0	4	0.32	0.62	1.26	0.64	3.225	64.266	32.509	0.074	0	0.045	0.231	0.463	2.508	64.719	31.959
GS49_1	19	core	opx	17	glomeroc	52.45	0.13	0.81	0.02	20.67	0.47	0	22.6	1.53	0.02	n.d.	98.7	1.969	0.031	0	0.004	0.004	0.02	0	0.001	0.971	0	0.294	0.628	0.015	0.062	0.001	0	4	0.32	0.63	1.27	0.64	3.124	64.207	32.669	0.074	0	1.07	0.188	0.152	1.735	64.65	32.13
GS49_2	20	core	opx	1	phenocry	53.67	0.13	0.81	0.03	20.2	0.46	0	22.57	1.54	0.02	n.d.	99.43	2	0	0	0.035	0.004	0	0	0.001	0.96	0	0.293	0.629	0.015	0.061	0.001	0	4	0.32	0.63	1.25	0.64	3.138	63.992	32.87	0.074	0	0.045	0.023	0	3.091	64.422	32.345
GS49_2	21	rim	opx	1	phenocry	54.04	0.16	0.88	0.02	20	0.45	0	22.9	1.58	0.03	n.d.	100.06	1.998	0.002	0	0.036	0.004	0	0	0.001	0.959	0	0.303	0.618	0.014	0.063	0.002	0	4	0.32	0.62	1.26	0.63	3.198	64.487	32.315	0.111	0	0.03	0.123	0	3.065	64.883	31.789
GS49_2	22	core	opx	2	phenocry	53.59	0.14	0.75	0.01	20.73	0.5	0	22.5	1.5	0.02	n.d.	99.74	1.993	0.007	0	0.026	0.004	0	0	0	0.97	0	0.278	0.645	0.016	0.06	0.001	0	4	0.33	0.65	1.25	0.66	3.038	63.396	33.567	0.074	0	0.015	0.2	0.137	2.707	63.86	33.006
GS49_2	23	rim	opx	2	phenocry	53.11	0.18	0.94	0.06	20.08	0.43	0	22.53	1.69	0.05	n.d.	99.07	1.984	0.016	0	0.026	0.005	0	0	0.002	0.967	0	0.288	0.627	0.014	0.068	0.004	0	4	0.32	0.63	1.26	0.64	3.445	63.909	32.646	0.185	0	0.091	0.259	0.536	2.577	64.235	32.116
GS49_2	24	core	opx	9	glomeroc	54.28	0.05	0.76	0.6	18.93	0.35	0	23.22	1.81	0.03	n.d.	100.03	2.002	0	0	0.033	0.001	0	0	0.017	0.948	0	0.329	0.584	0.011	0.072	0.002	0	4	0.3	0.58	1.28	0.6	3.681	65.706	30.613	0.111	0	0.903	0	0	2.794	66.005	30.187
GS49_2	25	rim	opx	9	glomeroc	53.55	0.18	0.89	0.02	19.79	0.46	0	22.24	1.66	0.01	n.d.	98.8	2.009	0	0	0.039	0.005	0	0	0.001	0.955	0	0.289	0.621	0.015	0.067	0.001	0	4	0.32	0.62	1.24	0.64	3.429	63.915	32.656	0.038	0	0.031	0	0	3.423	64.374	32.135
GS49_2	26	core	opx	12	glomeroc	54.67	0.08	0.91	0.48	13.7	0.26	0	26.27	2.08	0.02	n.d.	98.47	2.001	0	0	0.039	0.002	0	0	0.014	0.945	0	0.489	0.419	0.008	0.082	0.001	0	4	0.22	0.42	1.43	0.43	4.199	73.796	22.005	0.073	0	0.717	0	0	3.497	74.049	21.664
GS49_2	27	core	opx	14	glomeroc	53.38	0.11	0.85	0.02	20.14	0.52	0	22.29	1.53	0.01	n.d.	98.85	2.002	0	0	0.038	0.003	0	0	0.001	0.959	0	0.288	0.632	0.017	0.061	0.001	0	4	0.32	0.63	1.25	0.65	3.143	63.716	33.141	0.037	0	0.031	0	0	3.138	64.235	32.559
GS49_2	28	rim	opx	14	glomeroc	53.13	0.17	0.99	0	20.21	0.45	0	22.32	1.59	0.03	n.d.	98.89	1.991	0.009	0	0.035	0.005	0	0	0	0.961	0	0.286	0.633	0.014	0.064	0.002	0	4	0.32	0.63	1.25	0.65	3.26	63.67	33.07	0.112	0	0	0.246	0.218	2.816	64.066	32.542
GS49_2	29	rim	opx	15	glomeroc	53.25	0.17	0.87	0.04	20.31	0.46	0	22.32	1.57	0	n.d.	98.99	1.995	0.005	0	0.033	0.005	0	0	0.001	0.961	0	0.286	0.636	0.015	0.063	0	0	4	0.32	0.64	1.25	0.65	3.214	63.584	33.202	0	0	0.061	0.246	0.009	2.923	64.061	32.701
NM11108	64	average	opx	*	*	52.69	0.14	0.92	0	21.26	0.53	0	22.66	1.63	0.02	n.d.	99.85	1.957	0.04	0.002	0	0.004	0.036	0	0	0.96	0	0.295	0.622	0.017	0.065	0.001	0	4	0.32	0.62	1.26	0.64	3.313	64.075	32.613	0	0.074	1.783	0.201	0	1.354	64.577	32.01
NM11108	65	average	bro	*	*	55.85	0.06	1.03	0	11.41	0.24	0	28.94	1.84	0	n.d.	99.37	1.995	0.005	0	0.039	0.002	0	0	0	0.96	0	0.581	0.341	0.007	0.07	0	0	4	0.17	0.34	1.54	0.35	3.594	78.642	17.764	0	0	0	0.083	0.162	3.362	78.935	17.458
[truncated: 8 more columns]

## Sheet: Clinopyoxene
Sample	Analysis	Location	Mineral	circle	other	SiO2	TiO2	Al2O3	Cr2O3	FeO	MnO	MgO	CaO	Na2O	K2O	Total	TSi	TAl	TFe3	M1Al	M1Ti	M1Fe3	M1Fe2	M1Cr	M1Mg	M1Ni	M2Mg	M2Fe2	M2Mn	M2Ca	M2Na	M2K	Sum_cat	Fe_oct	Fe2	Mg_sum	Fe_Mn	Ca	Mg	Fe2_Mn	JD1	AE1	CFTS1	CTTS1	CATS1	WO1	EN1	FS1	Q
GS49_1	30	core	cpx	1	glomeroc	53.27	0.25	1.33	0.02	10.06	0.3	14.4	20.94	0.23	n.d.	100.8	1.972	0.028	0	0.03	0.007	0	0.168	0.001	0.795	0	0	0.144	0.009	0.831	0.017	0	4	0.16	0.31	0.8	0.32	42.678	40.835	16.487	0.845	0	0.03	0.356	0.687	41.449	40.687	15.946	1.937
GS49_1	31	rim	cpx	1	glomeroc	52.6	0.27	1.7	0.17	9.77	0.24	14.88	20.63	0.23	n.d.	100.49	1.947	0.053	0	0.021	0.008	0.027	0.117	0.005	0.821	0	0	0.158	0.008	0.818	0.017	0	4	0.14	0.28	0.82	0.28	42.574	42.727	14.699	0.855	0	1.681	0.389	0.256	40.05	42.528	14.241	1.915
GS49_1	32	core	cpx	2	glomeroc	53.01	0.27	1.45	0.01	10.49	0.3	14.21	20.64	0.19	n.d.	100.57	1.97	0.03	0	0.034	0.008	0	0.171	0	0.787	0	0	0.155	0.009	0.822	0.014	0	4	0.17	0.33	0.79	0.34	42.263	40.485	17.252	0.703	0	0.015	0.387	1.026	40.742	40.397	16.729	1.935
GS49_1	33	rim	cpx	2	glomeroc	52.99	0.3	1.68	0.12	9.83	0.25	14.52	20.5	0.26	n.d.	100.45	1.966	0.034	0	0.039	0.008	0	0.146	0.004	0.803	0	0	0.159	0.008	0.815	0.019	0	4	0.16	0.31	0.8	0.31	42.204	41.593	16.203	0.963	0	0.181	0.431	1.044	40.312	41.36	15.708	1.923
GS49_1	34	core	cpx	3	glomeroc	52.63	0.24	1.33	0.03	10.75	0.3	14.26	20.73	0.24	n.d.	100.51	1.957	0.043	0	0.015	0.007	0.031	0.156	0.001	0.79	0	0	0.147	0.009	0.826	0.017	0	4	0.16	0.3	0.79	0.31	42.808	40.972	16.22	0.781	0.113	1.524	0.347	0	40.764	40.806	15.666	1.92
GS49_1	35	rim	cpx	3	glomeroc	52.04	0.26	1.83	0.28	9.34	0.25	14.75	20.88	0.26	n.d.	99.89	1.936	0.064	0	0.017	0.007	0.043	0.107	0.008	0.818	0	0	0.141	0.008	0.832	0.019	0	4	0.13	0.25	0.82	0.26	43.665	42.918	13.417	0.865	0.114	2.545	0.38	0	40.493	42.675	12.93	1.899
GS49_1	36	core	cpx	4	phenocry	54.31	0.1	1.06	0.18	5.92	0.2	18.44	20.27	0.11	n.d.	100.59	1.969	0.031	0	0.014	0.003	0.013	0	0.005	0.964	0	0.032	0.166	0.006	0.787	0.008	0	4	0.08	0.17	1	0.17	40.246	50.942	8.812	0.395	0	0.939	0.139	0.346	38.789	50.901	8.491	1.951
GS49_1	37	rim	cpx	4	phenocry	55.15	0.14	1.02	0.15	7.96	0.27	19.42	17.29	0.11	n.d.	101.51	1.985	0.015	0	0.028	0.004	0	0	0.004	0.964	0	0.078	0.24	0.008	0.667	0.008	0	4	0.12	0.24	1.04	0.25	34.077	53.256	12.666	0.392	0	0.218	0.194	0.588	33.087	53.271	12.249	1.948
GS49_1	38	core	cpx	8	glomeroc	52.05	0.27	1.23	0.02	10.34	0.28	14.1	20.77	0.22	n.d.	99.28	1.959	0.041	0	0.013	0.008	0.028	0.159	0.001	0.791	0	0	0.138	0.009	0.837	0.016	0	4	0.15	0.3	0.79	0.31	43.291	40.891	15.818	0.674	0.153	1.338	0.394	0	41.4	40.741	15.3	1.925
GS49_1	39	rim	cpx	8	glomeroc	52.25	0.36	1.58	0.03	10.29	0.26	14.26	20.53	0.18	n.d.	99.74	1.956	0.044	0	0.026	0.01	0.009	0.158	0.001	0.796	0	0	0.155	0.008	0.824	0.013	0	4	0.16	0.31	0.8	0.32	42.441	41.017	16.542	0.672	0	0.531	0.521	0.663	40.621	40.915	16.078	1.932
GS49_1	40	core	cpx	12	glomeroc	52	0.26	1.23	0.01	10.78	0.32	14.03	20.75	0.25	n.d.	99.63	1.952	0.048	0	0.006	0.007	0.045	0.156	0	0.785	0	0	0.137	0.01	0.834	0.018	0	4	0.15	0.29	0.79	0.3	43.396	40.826	15.777	0.317	0.625	1.73	0.38	0	41.106	40.657	15.185	1.913
GS49_1	41	rim	cpx	12	glomeroc	52.69	0.34	1.56	0.07	10.21	0.3	14.32	20.23	0.23	n.d.	99.95	1.968	0.032	0	0.037	0.01	0	0.155	0.002	0.797	0	0	0.164	0.009	0.81	0.017	0	4	0.16	0.32	0.8	0.33	41.831	41.2	16.969	0.858	0	0.106	0.492	1.022	40.057	41.048	16.418	1.926
GS49_1	42	core	cpx	15	glomeroc	52.33	0.3	1.36	0.03	10.9	0.26	13.74	21.03	0.26	n.d.	100.21	1.956	0.044	0	0.015	0.008	0.03	0.18	0.001	0.765	0	0	0.131	0.008	0.842	0.019	0	4	0.16	0.31	0.77	0.32	43.707	39.733	16.56	0.798	0.175	1.412	0.435	0	41.621	39.515	16.044	1.918
GS49_1	43	rim	cpx	15	glomeroc	52.84	0.31	1.64	0.06	10.41	0.27	14.32	20.26	0.18	n.d.	100.29	1.968	0.032	0	0.04	0.009	0	0.154	0.002	0.795	0	0	0.17	0.009	0.809	0.013	0	4	0.17	0.32	0.8	0.33	41.753	41.062	17.185	0.67	0	0.091	0.447	1.194	39.924	40.967	16.707	1.928
GS49_2	44	core	cpx	3	glomeroc	52.38	0.28	1.56	0.1	10.37	0.27	14.5	20.39	0.19	n.d.	100.04	1.954	0.046	0	0.022	0.008	0.019	0.142	0.003	0.806	0	0	0.163	0.009	0.815	0.014	0	4	0.16	0.31	0.81	0.31	42.126	41.682	16.192	0.708	0	1.121	0.405	0.441	40.045	41.57	15.709	1.926
GS49_2	45	rim	cpx	3	glomeroc	52.05	0.35	1.71	0.06	10.35	0.27	14.36	20.62	0.26	n.d.	100.03	1.941	0.059	0	0.016	0.01	0.04	0.134	0.002	0.798	0	0	0.149	0.009	0.824	0.019	0	4	0.15	0.28	0.8	0.29	43.056	41.721	15.223	0.838	0.139	2.033	0.51	0	40.283	41.498	14.698	1.905
GS49_2	46	core	cpx	4	glomeroc	52.69	0.24	1.34	0.01	11.08	0.32	13.69	20.96	0.24	n.d.	100.57	1.964	0.036	0	0.023	0.007	0.017	0.193	0	0.761	0	0	0.136	0.01	0.837	0.017	0	4	0.17	0.33	0.76	0.34	43.233	39.289	17.478	0.893	0	0.894	0.346	0.269	41.562	39.143	16.893	1.926
GS49_2	47	rim	cpx	4	glomeroc	52.22	0.28	1.88	0.1	10.12	0.24	14.64	20.97	0.21	n.d.	100.66	1.932	0.068	0	0.014	0.008	0.049	0.118	0.003	0.808	0	0	0.146	0.008	0.831	0.015	0	4	0.14	0.26	0.81	0.27	43.523	42.277	14.2	0.751	0.035	2.695	0.406	0	40.25	42.111	13.752	1.903
GS49_2	48	core	cpx	5	glomeroc	52.89	0.28	1.26	0.01	11.27	0.33	13.78	20.55	0.26	n.d.	100.63	1.971	0.029	0	0.026	0.008	0.006	0.194	0	0.765	0	0	0.15	0.01	0.82	0.019	0	4	0.18	0.34	0.77	0.35	42.263	39.432	18.305	0.964	0	0.337	0.403	0.361	40.981	39.263	17.692	1.931
GS49_2	49	rim	cpx	5	glomeroc	52.77	0.29	1.65	0.05	10.39	0.25	14.56	20.75	0.23	n.d.	100.94	1.95	0.05	0	0.022	0.008	0.027	0.14	0.001	0.802	0	0	0.154	0.008	0.821	0.016	0	4	0.15	0.29	0.8	0.3	42.67	41.66	15.67	0.852	0	1.483	0.417	0.267	40.313	41.473	15.195	1.917
GS49_2	50	core	cpx	6	glomeroc	51.86	0.28	1.25	0.02	10.91	0.31	14.27	20.66	0.27	n.d.	99.83	1.941	0.055	0.004	0	0.008	0.062	0.133	0.001	0.796	0	0	0.142	0.01	0.828	0.02	0	4	0.14	0.28	0.8	0.29	43.379	41.689	14.931	0	1.021	2.248	0.411	0	40.5	41.477	14.343	1.9
GS49_2	51	rim	cpx	6	glomeroc	51.87	0.3	1.87	0.1	10.34	0.27	14.53	20.35	0.26	n.d.	99.89	1.935	0.065	0	0.017	0.008	0.046	0.117	0.003	0.808	0	0	0.159	0.009	0.813	0.019	0	4	0.14	0.28	0.81	0.29	42.673	42.394	14.933	0.898	0.083	2.497	0.439	0	39.508	42.167	14.408	1.898
GS49_2	52	core	cpx	7	glomeroc	51.76	0.28	1.34	0.01	10.96	0.3	14.13	20.76	0.26	n.d.	99.8	1.939	0.059	0.002	0	0.008	0.064	0.139	0	0.789	0	0	0.138	0.01	0.833	0.019	0	4	0.15	0.28	0.79	0.29	43.641	41.33	15.029	0	0.984	2.359	0.411	0	40.659	41.128	14.459	1.9
GS49_2	53	rim	cpx	7	glomeroc	51.58	0.32	1.79	0.07	10.37	0.25	14.5	20.65	0.2	n.d.	99.73	1.928	0.072	0	0.007	0.009	0.059	0.115	0.002	0.808	0	0	0.15	0.008	0.827	0.014	0	4	0.14	0.27	0.81	0.27	43.338	42.342	14.32	0.37	0.387	2.793	0.47	0	39.927	42.196	13.857	1.901
GS49_2	54	core	cpx	8	glomeroc	52.3	0.29	1.39	0.02	10.69	0.3	13.92	20.6	0.23	n.d.	99.74	1.962	0.038	0	0.023	0.008	0.014	0.175	0.001	0.778	0	0	0.146	0.01	0.828	0.017	0	4	0.17	0.32	0.78	0.33	42.748	40.192	17.06	0.861	0	0.775	0.421	0.336	41.058	40.043	16.507	1.927
GS49_2	55	rim	cpx	8	glomeroc	51.57	0.35	1.78	0.03	10.47	0.25	14.29	20.51	0.2	n.d.	99.45	1.935	0.065	0	0.014	0.01	0.044	0.131	0.001	0.799	0	0	0.153	0.008	0.825	0.015	0	4	0.15	0.28	0.8	0.29	43.034	41.718	15.248	0.728	0.029	2.323	0.514	0	40.049	41.575	14.782	1.908
GS49_2	56	core	cpx	10	phenocry	52.35	0.24	1.42	0.22	10.94	0.3	14.31	20.42	0.25	n.d.	100.45	1.948	0.052	0	0.011	0.007	0.039	0.143	0.006	0.794	0	0	0.158	0.009	0.814	0.018	0	4	0.16	0.3	0.79	0.31	42.428	41.37	16.203	0.549	0.387	1.972	0.349	0	39.918	41.185	15.64	1.91
GS49_2	57	rim	cpx	10	phenocry	52.92	0.31	1.62	0.08	10.05	0.27	14.51	20.37	0.19	n.d.	100.32	1.968	0.032	0	0.039	0.009	0	0.146	0.002	0.804	0	0	0.166	0.009	0.811	0.014	0	4	0.16	0.31	0.8	0.32	41.899	41.527	16.574	0.705	0	0.121	0.446	1.221	39.998	41.416	16.092	1.928
GS49_2	58	core	cpx	11	glomeroc	52.69	0.3	1.44	0.01	10.85	0.31	14.01	20.57	0.22	n.d.	100.4	1.964	0.036	0	0.027	0.008	0.007	0.178	0	0.779	0	0	0.153	0.01	0.822	0.016	0	4	0.17	0.33	0.78	0.34	42.328	40.113	17.559	0.817	0	0.386	0.432	0.585	40.792	39.987	17.001	1.931
GS49_2	59	rim	cpx	11	glomeroc	52.68	0.36	1.74	0.07	10.44	0.26	14.44	20.39	0.22	n.d.	100.6	1.955	0.045	0	0.031	0.01	0.008	0.15	0.002	0.799	0	0	0.165	0.008	0.811	0.016	0	4	0.16	0.32	0.8	0.32	41.928	41.315	16.757	0.815	0	0.527	0.518	0.764	39.955	41.152	16.27	1.925
GS49_2	60	core	cpx	13	glomeroc	52.45	0.18	1.15	0.02	12.41	0.41	12.89	19.99	0.21	n.d.	99.71	1.984	0.016	0	0.036	0.005	0	0.232	0.001	0.727	0	0	0.161	0.013	0.81	0.015	0	4	0.2	0.39	0.73	0.41	41.702	37.415	20.884	0.792	0	0.031	0.263	0.536	40.823	37.371	20.184	1.93
GS49_2	61	rim	cpx	13	glomeroc	53.01	0.34	1.69	0.05	10.09	0.29	14.13	20.75	0.2	n.d.	100.55	1.969	0.031	0	0.043	0.01	0	0.163	0.001	0.783	0	0	0.15	0.009	0.826	0.014	0	4	0.16	0.31	0.78	0.32	42.77	40.524	16.706	0.744	0	0.076	0.491	1.086	41.001	40.413	16.189	1.922
GS49_2	62	core	cpx	15	glomeroc	52.59	0.21	1.75	0.21	10.21	0.26	14.5	20.6	0.21	n.d.	100.54	1.951	0.049	0	0.027	0.006	0.019	0.14	0.006	0.802	0	0	0.158	0.008	0.819	0.015	0	4	0.15	0.3	0.8	0.31	42.494	41.617	15.889	0.781	0	1.289	0.303	0.632	40.117	41.468	15.409	1.919
NM11108	63	average	cpx	*	*	52.71	0.18	1.89	0	9.39	0.31	15.54	20.64	0.15	n.d.	100.81	1.939	0.061	0	0.02	0.005	0.041	0.081	0	0.852	0	0	0.166	0.01	0.813	0.011	0	4	0.13	0.25	0.85	0.26	42.307	44.321	13.372	0.556	0	2.153	0.259	0.508	39.365	44.297	12.863	1.913
[truncated: 7 more columns]
